# Supplementary material for: Domain Mobility in the ORF2p Complex Revealed by Molecular Dynamics Simulations and Big Data Analysis
Source: Int J Mol Sci. 2024 Dec 25;26(1):73. doi: 10.3390/ijms26010073 (PMC11719894; doi:10.3390/ijms26010073)
Supplement: Supplementary file 1 [file ijms-26-00073-s001.zip]

Archive with 1 entries (1 files):
- ijms-3342917-supplementary.pdf
